# Supplementary material for: Transmission and containment of the SARS-CoV-2 Delta variant of concern in Guangzhou, China: A population-based study
Source: PLoS Negl Trop Dis. 2022 Jan 5;16(1):e0010048. doi: 10.1371/journal.pntd.0010048 (PMC8730460; doi:10.1371/journal.pntd.0010048)
Supplement: S1 Table — (XLSX) [file pntd.0010048.s003.xlsx]

## Sheet: Sheet1
S1 Table. Definitions of cases with different clinical severity.
Cases	Definitions
Asymptomatic cases	Those testing positive for SARS-CoV-2 without any symptoms
Mild cases	Those with mild clinical symptoms without pneumonia
Moderate cases	Those having symptoms such as fever, respiratory tract symptoms, etc and with pneumonia according to the radiological findings
Severe cases	Adults who meet one of the following criteria: (1) respiratory rate ≥30 times/min; (2) oxygen saturation ≤93% with ambient air; (3) partial arterial oxygen pressure to fraction of inspiration O2 ratio (PaO2/FiO2) ≤300 mmHg; (4) worsening of clinical symptoms with the lesions progression in lungs >50% within the 24-48 hours. Children who meet one of the following criteria: (1) persistent high feve…
Critical cases	The cases who meet one of the following criteria: (1) respiratory failure and requiring mechanical ventilation; (2) shock; (3) combined with failure of other organs and treated in the Intensive Care Unit (ICU).
