# Supplementary material for: Transmission and containment of the SARS-CoV-2 Delta variant of concern in Guangzhou, China: A population-based study
Source: PLoS Negl Trop Dis. 2022 Jan 5;16(1):e0010048. doi: 10.1371/journal.pntd.0010048 (PMC8730460; doi:10.1371/journal.pntd.0010048)
Supplement: S2 Table — (XLSX) [file pntd.0010048.s004.xlsx]

## Sheet: Sheet1
S2 Table. Values of Akaike Information Criteria (AIC) for three distributions fitted to incubation periods.
Distribution	AIC
Lognormal	390.1
Gamma	388.99
Weibull	392.36
