# Supplementary material for: Transmission and containment of the SARS-CoV-2 Delta variant of concern in Guangzhou, China: A population-based study
Source: PLoS Negl Trop Dis. 2022 Jan 5;16(1):e0010048. doi: 10.1371/journal.pntd.0010048 (PMC8730460; doi:10.1371/journal.pntd.0010048)
Supplement: S3 Table — (XLSX) [file pntd.0010048.s005.xlsx]

## Sheet: Sheet1
S3 Table. Estimates of means and standard deviations of serial intervals for different time windows.
Starting date	Ending date	Mean (95% confidence interval) (days)	Standard deviation (days)
2021-05-18	2021-05-31	5.19 (4.29-6.11)	3.48
2021-05-19	2021-06-01	5.07 (4.18-5.96)	3.48
2021-05-20	2021-06-02	5.04 (4.16-5.95)	3.43
2021-05-21	2021-06-03	4.48 (3.51-5.45)	3.94
2021-05-22	2021-06-04	4.25 (3.30-5.23)	4.02
2021-05-23	2021-06-05	4.25 (3.30-5.23)	4.02
2021-05-24	2021-06-06	4.25 (3.30-5.23)	4.02
2021-05-25	2021-06-07	3.97 (3.03-4.90)	3.81
2021-05-26	2021-06-24	3.78 (2.74-4.81)	3.76
