# Supplementary material for: Transmission and containment of the SARS-CoV-2 Delta variant of concern in Guangzhou, China: A population-based study
Source: PLoS Negl Trop Dis. 2022 Jan 5;16(1):e0010048. doi: 10.1371/journal.pntd.0010048 (PMC8730460; doi:10.1371/journal.pntd.0010048)
Supplement: S4 Table — (XLSX) [file pntd.0010048.s006.xlsx]

## Sheet: Sheet1
S4 Table. Results of the model which assessed the association between age and incubation period in the main analysis.
Variables	Coefficient (95% confidence interval)	t	P
Age	0.007 (0.004-0.010)	4.598	<0.001
Calendar time	0.074 (0.053-0.094)	6.99	<0.001
Note. Sample size was 78.
