# Supplementary material for: Transmission and containment of the SARS-CoV-2 Delta variant of concern in Guangzhou, China: A population-based study
Source: PLoS Negl Trop Dis. 2022 Jan 5;16(1):e0010048. doi: 10.1371/journal.pntd.0010048 (PMC8730460; doi:10.1371/journal.pntd.0010048)
Supplement: S5 Table — (XLSX) [file pntd.0010048.s007.xlsx]

## Sheet: Sheet1
S5 Table. Results of the model which examined the association between age of infector and serial interval.
Variables	Coefficient (95% confidence interval)	t	P
Age of infector	0.025 (-0.016-0.067)	1.207	0.232
Calendar time	-0.454 (-0.668--0.240)	-4.161	<0.001
Note. Sample size was 67.
