# Supplementary material for: Transmission and containment of the SARS-CoV-2 Delta variant of concern in Guangzhou, China: A population-based study
Source: PLoS Negl Trop Dis. 2022 Jan 5;16(1):e0010048. doi: 10.1371/journal.pntd.0010048 (PMC8730460; doi:10.1371/journal.pntd.0010048)
Supplement: S6 Table — (XLSX) [file pntd.0010048.s008.xlsx]

## Sheet: Sheet1
S6 Table. Results of the model which evaluated the association between age of infectee and serial interval.
Variables	Coefficient (95% confidence interval)	t	P
Age of infectee	0.025 (-0.010-0.059)	1.412	0.163
Calendar time	-0.447 (-0.661--0.233)	-4.098	<0.001
Note. Sample size was 67.
