# Supplementary material for: Transmission and containment of the SARS-CoV-2 Delta variant of concern in Guangzhou, China: A population-based study
Source: PLoS Negl Trop Dis. 2022 Jan 5;16(1):e0010048. doi: 10.1371/journal.pntd.0010048 (PMC8730460; doi:10.1371/journal.pntd.0010048)
Supplement: S7 Table — (XLSX) [file pntd.0010048.s009.xlsx]

## Sheet: Sheet1
S7 Table. Interventions for areas of different transmission risk of SARS-CoV-2.
Areas	Interventions
Low-risk areas	1. Performing mass tests for COVID-19 at least twice;
	2. Limiting public gatherings;
	3. Off-campus training institutes and children’s centers were closed;
	4. Rigorous inspection (e.g. requiring residents to show health codes, measuring body temperature), requiring wearing masks, reporting health status every day;
	5. Passengers who left Guangzhou using public transport should be testing negative;
	6. People leaving Guangzhou by car were encouraged to perform the test for COVID-19.
Warning zones	7. Multiple mass tests for COVID-19;
	8. Residents who need to work should go to work from home directly, without going to other places;
	9. Limiting the volume of passengers using public transport (<60% of the limit);
	10. Restricting the unnecessary movement of people and vehicles;
	11. Gatherings were prohibited;
	12. Places of entertainment, fitness centers, schools, etc. were closed;
	13. Strengthening the surveillance of cases with fever and relevant drugs;
	14. Disinfecting public toilets, outdoor recreational facilities, waste collection points, etc;
	15. Interventions 3, 4.
Core areas	16. Multiple mass tests for COVID-19 (on the 1st, 4th, 7th, 10th and 14th days of the quarantine period);
	17. All residents were quarantined at home;
	18. People living in other places were not allowed to enter the core areas if not necessary;
	19. No vehicles were allowed in the core areas if not necessary;
	20. Dining at restaurant and activities of commercial services were prohibited, meanwhile, agricultural commodity markets were closed;
	21. Contactless deliver of basic supplies;
	22. Measuring body temperature and reporting whether there were symptoms twice per day;
	23. Providing psychological counseling for the residents who need it;
	24. Disinfecting elevators, public corridors, toilets, seats, fitness equipment, courier cabinets, door handles, garbage, etc;
	25. Interventions 3, 11, 13, 14.
Note. 1. Once there was a new case reported in a place, the interventions for the core areas were implemented in the place. 2. The area can be downgraded to a lower risk level if the following criteria were met：(1) no new case was reported within 14 days in at least three rounds of tests for COVID-19; (2) the COVID-19 cases and close contacts have been isolated and quarantined; (3) results of COV…
