# Supplementary material for: Transmission and containment of the SARS-CoV-2 Delta variant of concern in Guangzhou, China: A population-based study
Source: PLoS Negl Trop Dis. 2022 Jan 5;16(1):e0010048. doi: 10.1371/journal.pntd.0010048 (PMC8730460; doi:10.1371/journal.pntd.0010048)
Supplement: S8 Table — (XLSX) [file pntd.0010048.s010.xlsx]

## Sheet: Sheet1
S8 Table. Estimates of the mean, median and 95 percentile of incubation periods in the sensitivity analysis.
Distribution (sample size)	Estimate (95% confidence interval) (days)
	Mean	Median	95th percentile
Lognormal distribution (78)	6.54 (5.82-7.27)	5.78 (5.17-6.43)	13.10 (11.07-15.19)
Weilbull distribution (78)	6.52 (5.86-7.18)	6.26 (5.56-6.98)	12.00 (10.66-13.25)
Gamma distribution (85)	6.59 (5.97-7.27)	6.10 (5.52-6.77)	12.39 (10.80-13.84)
Lognormal distribution (85)	6.62 (5.91-7.39)	5.86 (5.30-6.52)	13.18 (11.19-15.19)
Weibull distribution (85)	6.60 (6.03-7.32)	6.34 (5.79-7.14)	12.16 (10.76-13.23)
