# Supplementary material for: Transmission and containment of the SARS-CoV-2 Delta variant of concern in Guangzhou, China: A population-based study
Source: PLoS Negl Trop Dis. 2022 Jan 5;16(1):e0010048. doi: 10.1371/journal.pntd.0010048 (PMC8730460; doi:10.1371/journal.pntd.0010048)
Supplement: S9 Table — (XLSX) [file pntd.0010048.s011.xlsx]

## Sheet: Sheet1
S9 Table. Results of bivariate regression models for incubation period.
Potential influential Variables	c2	P
Age	21.188	<0.001
Occupation	13.026	0.001
Type of exposure	15.366	<0.001
Clinical severity	5.911	0.052
Note. Gamma regression models with log link which included calendar time and one potential influential factor were applied for the analyses of the associations between incubation period and potential influential factors. Values of c2 of likelihood ratio tests comparing the models with and without a potential influential factor were provided.
