# Supplementary material for: Transmission and containment of the SARS-CoV-2 Delta variant of concern in Guangzhou, China: A population-based study
Source: PLoS Negl Trop Dis. 2022 Jan 5;16(1):e0010048. doi: 10.1371/journal.pntd.0010048 (PMC8730460; doi:10.1371/journal.pntd.0010048)
Supplement: S10 Table — (XLSX) [file pntd.0010048.s012.xlsx]

## Sheet: Sheet1
S10 Table. Results of the model which assessed the association between age and incubation period with an adjustment of occupation.
Variables	Coefficient (95% confidence interval)	t	P
Age	0.007 (0.002-0.012)	2.934	0.004
Calendar time	0.074 (0.054-0.095)	7.024	<0.001
Occupation
People who have retired at home, the unemployed, or preschool children	Reference
Student	0.010 (-0.308-0.323)	0.061	0.951
Others	-0.084 (-0.298-0.129)	-0.776	0.44
Note. Sample size was 78.
